# Supplementary material for: Whole genome-wide association study reveals genetic insights into leaf spot disease resistances and seed germination/dormancy in peanut
Source: Front Plant Sci. 2026 Jun 10;17:1838203. doi: 10.3389/fpls.2026.1838203 (PMC13290452; doi:10.3389/fpls.2026.1838203)
Supplement: Supplementary file 5 [file Table1.xlsx]

## Sheet: tree_minicore
CCH	PI	plant_name	taxon	origin	source_type_code	latitude	longitude
CCH468	PI270998	BMP42	A. hypogaea L. subsp. fastigiata var. vulgaris	Zambia	COLLECTED
CCH050	PI493717	RCM 409	A. hypogaea L. subsp. fastigiata var. fastigiata	Argentina	DEVELOPED
CCH082	PI494034	RCM 726	A. hypogaea L. subsp. fastigiata var. vulgaris	Argentina	DEVELOPED
CCH075	PI493938	RCM 630	A. hypogaea L. subsp. fastigiata var. fastigiata	Argentina	DEVELOPED
CCH310	PI337406	FAV 153	A. hypogaea L. subsp. fastigiata var. fastigiata	Paraguay	COLLECTED
CCH755	PI482189	Kasawaira	A. hypogaea L. subsp. fastigiata var. fastigiata	Zimbabwe	COLLECTED	-18.0167	32.65
CCH485	PI270786	CC485	A. hypogaea L. subsp. hypogaea var. hypogaea	Zambia	COLLECTED
CCH546	PI259836	CC546	A. hypogaea L. subsp. fastigiata var. fastigiata	Malawi	COLLECTED
CCH080	PI494018	I.E.E.A. 3	A. hypogaea L. subsp. fastigiata var. vulgaris	Argentina	DEVELOPED
CCH580	PI268586	SB41	A. hypogaea L. subsp. hypogaea var. hypogaea	Zambia	COLLECTED
CCH798	PI461434	Mao-Ming Hwa-Sung	A. hypogaea L. subsp. hypogaea var. hypogaea	China	DONATED
CCH266	PI200441	TAIWAN KOTSUBU NO	A. hypogaea L. subsp. fastigiata var. fastigiata	Japan	COLLECTED
CCH125	PI504614	Tatui-76	A. hypogaea L. subsp. hypogaea var. hypogaea	Colombia	DEVELOPED
CCH406	PI152146	Turkestan B	A. hypogaea L. subsp. fastigiata var. fastigiata	Uruguay	COLLECTED	-34.3333	-57.7167
CCH740	PI407667	CC740	A. hypogaea L. subsp. fastigiata var. vulgaris	Thailand	COLLECTED
CCH808	PI337399	WHITE SPANISH 32	A. hypogaea L. subsp. hypogaea var. hypogaea	Morocco	COLLECTED
CCH388	PI162655	117	A. hypogaea L. subsp. hypogaea var. hypogaea	Uruguay	COLLECTED	-34.9167	-56.1667
CCH431	PI337293	412	A. hypogaea L. subsp. hypogaea var. hypogaea	Brazil	COLLECTED	-30.4	-54.3333
CCH673	PI481795	Mative	A. hypogaea L. subsp. hypogaea var. hypogaea	Mozambique	COLLECTED
CCH775	PI482120	Kaboko	A. hypogaea L. subsp. hypogaea var. hypogaea	Zimbabwe	COLLECTED	-18.9	31.45
CCH703	PI476432	K 703-80	A. hypogaea L. subsp. hypogaea var. hypogaea	Nigeria	DEVELOPED
CCH725	PI240560	Natal Common	A. hypogaea L. subsp. hypogaea var. hypogaea	South Africa	COLLECTED
CCH579	PI271019	15	A. hypogaea L. subsp. fastigiata var. vulgaris	Spanish	COLLECTED
CCH516	PI288146	CC516	A. hypogaea L. subsp. fastigiata var. vulgaris	India	COLLECTED
CCH477	PI268806	SB152	A. hypogaea L. subsp. hypogaea var. hypogaea	Zambia	COLLECTED
CCH650	PI478819	ICGS 45	A. hypogaea L. subsp. fastigiata var. vulgaris	India	DONATED
CCH338	PI268696	BC205	A. hypogaea L. subsp. hypogaea var. hypogaea	South Africa	COLLECTED
CCH221	PI290560	CC221	A. hypogaea L. subsp. fastigiata var. vulgaris	India	COLLECTED	17.3667	78.4333
CCH189	PI339960	CC189	A. hypogaea L. subsp. fastigiata var. fastigiata	Argentina	COLLECTED	-24.2	-64.9167
CCH781	PI471954	31/7/28	A. hypogaea L. subsp. fastigiata var. fastigiata	Zimbabwe	DONATED
CCH588	PI403813	JAPONES DE TANCACH	A. hypogaea L. subsp. fastigiata var. vulgaris	Argentina	COLLECTED
CCH508	PI259617	NO 15233	A. hypogaea L. subsp. fastigiata var. fastigiata	Cuba	COLLECTED	22.9667	-82.3833
CCH647	PI461427	Se-li-Hwong	A. hypogaea L. subsp. hypogaea var. hypogaea	China	DONATED
CCH488	PI356004	CC488	A. hypogaea L. subsp. fastigiata var. fastigiata	Argentina	COLLECTED
CCH408	PI262038	CC408	A. hypogaea L. subsp. fastigiata var. fastigiata	Brazil	COLLECTED
CCH787	PI429420	287/63	A. hypogaea L. subsp. fastigiata var. fastigiata	Zimbabwe	COLLECTED
CCH548	PI325943	MANI	A. hypogaea L. subsp. hypogaea var. hypogaea	Venezuela	COLLECTED	9.98333	-63.2333
CCH033	PI493547	RCM 239	A. hypogaea L. subsp. fastigiata var. fastigiata	Argentina	DEVELOPED
CCH012	PI493329	RCM 21	A. hypogaea L. subsp. fastigiata var. fastigiata	Argentina	DEVELOPED
CCH112	PI497517	BRA-016195	A. hypogaea L. subsp. fastigiata var. fastigiata	Brazil	COLLECTED	-30.2167	-57.55
CCH041	PI493631	RCM 323	A. hypogaea L. subsp. fastigiata var. fastigiata	Argentina	DEVELOPED
CCH016	PI493356	RCM 48	A. hypogaea L. subsp. fastigiata var. fastigiata	Argentina	DEVELOPED
CCH038	PI493581	S.L. Tatu	A. hypogaea L. subsp. fastigiata var. fastigiata	Argentina	DEVELOPED
CCH068	PI493880	RCM 572	A. hypogaea L. subsp. fastigiata var. fastigiata	Argentina	DEVELOPED
CCH047	PI493693	RCM 385	A. hypogaea L. subsp. fastigiata var. fastigiata	Argentina	DEVELOPED
CCH053	PI493729	RCM 421	A. hypogaea L. subsp. fastigiata var. fastigiata	Argentina	DEVELOPED
CCH149	PI502040	SPZ 469-1	A. hypogaea L. subsp. fastigiata var. fastigiata	Peru	COLLECTED
CCH249	PI343384	1318-6	A. hypogaea L. subsp. hypogaea var. hypogaea	Israel	DONATED
CCH605	PI475918	US 331	A. hypogaea L. subsp. fastigiata var. fastigiata	Bolivia	COLLECTED	-17.7833	-63.1833
CCH760	PI471952	31/7/10	A. hypogaea L. subsp. hypogaea var. hypogaea	Zimbabwe	DONATED
CCH087	PI475863	US 216	A. hypogaea L. subsp. fastigiata var. fastigiata	Bolivia	COLLECTED	-13.3333	-64.1167
CCH481	PI268755	SB117	A. hypogaea L. subsp. hypogaea var. hypogaea	Zambia	COLLECTED
CCH433	PI270907	CC433	A. hypogaea L. subsp. hypogaea var. hypogaea	Zambia	COLLECTED
CCH296	PI399581	CC296	A. hypogaea L. subsp. hypogaea var. hypogaea	Nigeria	COLLECTED
CCH187	PI331314	149	A. hypogaea L. subsp. hypogaea var. hypogaea	Argentina	COLLECTED	-31.8333	-63.75
CCHPI468250	PI468250
CCH534	PI296550	178	A. hypogaea L. subsp. hypogaea var. hypogaea	Israel	COLLECTED
CCH446	PI270905	LARGE MANYEMA	A. hypogaea L. subsp. hypogaea var. hypogaea	Zambia	COLLECTED
CCH155	PI502111	SPZ 494-2	A. hypogaea L. subsp. fastigiata var. peruviana	Peru	COLLECTED
CCH711	PI476025	US 413	A. hypogaea L. subsp. fastigiata var. fastigiata	Peru	COLLECTED	-12.8333	-72.7
CCHPI259748	PI259748
CCH747	PI478850	CC747	A. hypogaea L. subsp. fastigiata var. fastigiata	Uganda	COLLECTED
CCHPI501272	PI501272
CCH208	PI274193	CC208	A. hypogaea L. subsp. hypogaea var. hypogaea	Bolivia	COLLECTED
CCH763	PI442768	P34/6/2	A. hypogaea L. subsp. hypogaea var. hypogaea	Zimbabwe	DONATED
CCH097	PI497395	Overo	A. hypogaea L. subsp. hypogaea var. hypogaea	Bolivia	COLLECTED	-21.55	-64.75
CCH092	PI497318	US 619	A. hypogaea L. subsp. hypogaea var. hypogaea	Bolivia	COLLECTED	-19.0333	-65.25
CCH542	PI370331	VIRGINIA ADOM	A. hypogaea L. subsp. hypogaea var. hypogaea	Israel	DONATED
CCH678	PI476636	M 107-74	A. hypogaea L. subsp. hypogaea var. hypogaea	Nigeria	DEVELOPED
CCH119	PI496448	Kongoussi III	A. hypogaea L. subsp. hypogaea var. hypogaea	Burkina Faso	COLLECTED
CCH115	PI496401	C1	A. hypogaea L. subsp. hypogaea var. hypogaea	Burkina Faso	COLLECTED	10.3667	-4.96667
CCH342	PI298854	CC342	A. hypogaea L. subsp. hypogaea var. hypogaea	South Africa	COLLECTED
CCH294	PI372271	5009.7	A. hypogaea L. subsp. hypogaea var. hypogaea		DONATED
CCH270	PI196635	47-16	A. hypogaea L. subsp. hypogaea var. hypogaea	Madagascar	COLLECTED	-16.0833	46.6667
CCH367	PI268868	BC42	A. hypogaea L. subsp. hypogaea var. hypogaea	Sudan	COLLECTED
CCH277	PI259851	American	A. hypogaea L. subsp. hypogaea var. hypogaea	Malawi	COLLECTED
CCH553	PI157542	CC553	A. hypogaea L. subsp. fastigiata var. vulgaris	China	COLLECTED	29.5833	115.967
CCH255	PI371521	N C 25	A. hypogaea L. subsp. hypogaea var. hypogaea	Israel	DONATED
CCH287	PI355271	CC287	A. hypogaea L. subsp. hypogaea var. hypogaea	Mexico	COLLECTED
CCH458	PI268996	AR12	A. hypogaea L. subsp. hypogaea var. hypogaea	Zambia	COLLECTED
CCH246	PI343398	1496-1	A. hypogaea L. subsp. fastigiata var. fastigiata	Israel	DONATED
CCH233	PI290536	CC233	A. hypogaea L. subsp. hypogaea var. hypogaea	India	COLLECTED	17.3667	78.4333
CCH805	PI355268	Almacenado sin cascara	A. hypogaea L. subsp. hypogaea var. hypogaea	Mexico	COLLECTED
CCH731	PI162857	American	A. hypogaea L. subsp. hypogaea var. hypogaea	Sudan	COLLECTED
CCH802	PI196622	41-48	A. hypogaea L. subsp. hypogaea var. hypogaea	C&#244;te D&#39;Ivoire	COLLECTED
CCH227	PI290566	CC227	A. hypogaea L. subsp. fastigiata var. fastigiata	India	COLLECTED	17.3667	78.4333
CCH008	PI295730	A.H.45	A. hypogaea L. subsp. fastigiata var. fastigiata	India	COLLECTED

## Sheet: Sheet1
PI Number	Taxon
PI270998	A. hypogaea L. subsp. fastigiata var. vulgaris
PI493717	A. hypogaea L. subsp. fastigiata var. fastigiata
PI494034	A. hypogaea L. subsp. fastigiata var. vulgaris
PI493938	A. hypogaea L. subsp. fastigiata var. fastigiata
PI337406	A. hypogaea L. subsp. fastigiata var. fastigiata
PI482189	A. hypogaea L. subsp. fastigiata var. fastigiata
PI270786	A. hypogaea L. subsp. hypogaea var. hypogaea
PI259836	A. hypogaea L. subsp. fastigiata var. fastigiata
PI494018	A. hypogaea L. subsp. fastigiata var. vulgaris
PI268586	A. hypogaea L. subsp. hypogaea var. hypogaea
PI461434	A. hypogaea L. subsp. hypogaea var. hypogaea
PI200441	A. hypogaea L. subsp. fastigiata var. fastigiata
PI504614	A. hypogaea L. subsp. hypogaea var. hypogaea
PI152146	A. hypogaea L. subsp. fastigiata var. fastigiata
PI407667	A. hypogaea L. subsp. fastigiata var. vulgaris
PI337399	A. hypogaea L. subsp. hypogaea var. hypogaea
PI162655	A. hypogaea L. subsp. hypogaea var. hypogaea
PI337293	A. hypogaea L. subsp. hypogaea var. hypogaea
PI481795	A. hypogaea L. subsp. hypogaea var. hypogaea
PI482120	A. hypogaea L. subsp. hypogaea var. hypogaea
PI476432	A. hypogaea L. subsp. hypogaea var. hypogaea
PI240560	A. hypogaea L. subsp. hypogaea var. hypogaea
PI271019	A. hypogaea L. subsp. fastigiata var. vulgaris
PI288146	A. hypogaea L. subsp. fastigiata var. vulgaris
PI268806	A. hypogaea L. subsp. hypogaea var. hypogaea
PI478819	A. hypogaea L. subsp. fastigiata var. vulgaris
PI268696	A. hypogaea L. subsp. hypogaea var. hypogaea
PI290560	A. hypogaea L. subsp. fastigiata var. vulgaris
PI339960	A. hypogaea L. subsp. fastigiata var. fastigiata
PI471954	A. hypogaea L. subsp. fastigiata var. fastigiata
PI403813	A. hypogaea L. subsp. fastigiata var. vulgaris
PI259617	A. hypogaea L. subsp. fastigiata var. fastigiata
PI461427	A. hypogaea L. subsp. hypogaea var. hypogaea
PI356004	A. hypogaea L. subsp. fastigiata var. fastigiata
PI262038	A. hypogaea L. subsp. fastigiata var. fastigiata
PI429420	A. hypogaea L. subsp. fastigiata var. fastigiata
PI325943	A. hypogaea L. subsp. hypogaea var. hypogaea
PI493547	A. hypogaea L. subsp. fastigiata var. fastigiata
PI493329	A. hypogaea L. subsp. fastigiata var. fastigiata
PI497517	A. hypogaea L. subsp. fastigiata var. fastigiata
PI493631	A. hypogaea L. subsp. fastigiata var. fastigiata
PI493356	A. hypogaea L. subsp. fastigiata var. fastigiata
PI493581	A. hypogaea L. subsp. fastigiata var. fastigiata
PI493880	A. hypogaea L. subsp. fastigiata var. fastigiata
PI493693	A. hypogaea L. subsp. fastigiata var. fastigiata
PI493729	A. hypogaea L. subsp. fastigiata var. fastigiata
PI502040	A. hypogaea L. subsp. fastigiata var. fastigiata
PI343384	A. hypogaea L. subsp. hypogaea var. hypogaea
PI475918	A. hypogaea L. subsp. fastigiata var. fastigiata
PI471952	A. hypogaea L. subsp. hypogaea var. hypogaea
PI475863	A. hypogaea L. subsp. fastigiata var. fastigiata
PI268755	A. hypogaea L. subsp. hypogaea var. hypogaea
PI270907	A. hypogaea L. subsp. hypogaea var. hypogaea
PI399581	A. hypogaea L. subsp. hypogaea var. hypogaea
PI331314	A. hypogaea L. subsp. hypogaea var. hypogaea
PI296550	A. hypogaea L. subsp. hypogaea var. hypogaea
PI270905	A. hypogaea L. subsp. hypogaea var. hypogaea
PI502111	A. hypogaea L. subsp. fastigiata var. peruviana
PI476025	A. hypogaea L. subsp. fastigiata var. fastigiata
PI478850	A. hypogaea L. subsp. fastigiata var. fastigiata
PI274193	A. hypogaea L. subsp. hypogaea var. hypogaea
PI442768	A. hypogaea L. subsp. hypogaea var. hypogaea
PI497395	A. hypogaea L. subsp. hypogaea var. hypogaea
PI497318	A. hypogaea L. subsp. hypogaea var. hypogaea
PI370331	A. hypogaea L. subsp. hypogaea var. hypogaea
PI476636	A. hypogaea L. subsp. hypogaea var. hypogaea
PI496448	A. hypogaea L. subsp. hypogaea var. hypogaea
PI496401	A. hypogaea L. subsp. hypogaea var. hypogaea
PI298854	A. hypogaea L. subsp. hypogaea var. hypogaea
PI372271	A. hypogaea L. subsp. hypogaea var. hypogaea
PI196635	A. hypogaea L. subsp. hypogaea var. hypogaea
PI268868	A. hypogaea L. subsp. hypogaea var. hypogaea
PI259851	A. hypogaea L. subsp. hypogaea var. hypogaea
PI157542	A. hypogaea L. subsp. fastigiata var. vulgaris
PI371521	A. hypogaea L. subsp. hypogaea var. hypogaea
PI355271	A. hypogaea L. subsp. hypogaea var. hypogaea
PI268996	A. hypogaea L. subsp. hypogaea var. hypogaea
PI343398	A. hypogaea L. subsp. fastigiata var. fastigiata
PI290536	A. hypogaea L. subsp. hypogaea var. hypogaea
PI355268	A. hypogaea L. subsp. hypogaea var. hypogaea
PI162857	A. hypogaea L. subsp. hypogaea var. hypogaea
PI196622	A. hypogaea L. subsp. hypogaea var. hypogaea
PI290566	A. hypogaea L. subsp. fastigiata var. fastigiata
PI295730	A. hypogaea L. subsp. fastigiata var. fastigiata
