# Supplementary material for: Whole genome-wide association study reveals genetic insights into leaf spot disease resistances and seed germination/dormancy in peanut
Source: Front Plant Sci. 2026 Jun 10;17:1838203. doi: 10.3389/fpls.2026.1838203 (PMC13290452; doi:10.3389/fpls.2026.1838203)
Supplement: Supplementary file 6 [file Table2.xlsx]

## Sheet: ELS
CHR	POS
11	136983716
11	137008424
11	137052414
11	137132350
12	19413673
12	22431617
15	152058541
19	88189144

## Sheet: LLS
CHR	POS
1	90666435
5	47388524
5	92696402
6	22684354
11	56021949
13	30941708
16	71434105
16	139348784
18	109639847
20	3986563

## Sheet: 7 germination
CHR	POS
3	13485612
3	24603762
4	108540827
5	38311448
5	39088104
6	99014152
8	41775581
8	42589227
9	34100221
10	9441783
10	10535591
10	13094727
10	14476823
10	17427733
10	23981342
10	38286591
10	38529780
10	48600737
10	58157728
10	71766829
10	79338824
10	79339563
10	89631335
11	125621515
11	140451716
11	149275281
11	149277411
11	149278003
13	143710347
13	144934073
13	145194051
14	83497455
14	119445175
15	67411742
15	68267343
15	82701089
15	86619013
15	100044795
18	13883712
18	18315955
18	18316386
18	18660091
18	21152047
18	23673103
18	24111873
18	98108037
19	13263894
19	32476517
20	13387860
20	15370753
20	15370757
20	21938317
20	27273483
20	27806646
20	27844620
20	38720973
20	38792895
20	45093399
20	92854930
20	98908612
20	114439558
20	114795863
20	114873479
20	120288725
20	137490633

## Sheet: 14 germination
CHR	POS
1	21012342
3	11786710
3	13170609
3	13295464
3	13300664
3	13485612
3	19437816
3	19621278
3	24405569
3	24603762
3	25803880
3	26447854
3	30824676
3	30881603
3	31274593
4	108540827
4	123292842
5	8750668
5	38311448
5	39088104
7	11869182
8	41775581
8	42377382
8	42419960
8	42589227
9	34100221
10	9441783
10	10535591
10	13094727
10	14476823
10	17273694
10	17427733
10	23981342
10	38286591
10	38529780
10	46501631
10	48600737
10	58157728
10	79338824
10	79339563
10	101915678
11	125621515
11	140451716
11	149275281
11	149277411
11	149278003
13	143710347
13	145041191
13	145194051
14	83497455
14	117047576
15	67229500
15	67342737
15	67411742
15	78650993
15	82701089
15	84447294
15	86619013
16	98612659
17	42555816
18	18315955
18	18660091
18	24111873
19	13263894
19	32476517
20	13387860
20	15370753
20	15370757
20	21938317
20	27273483
20	27844620
20	38720973
20	38792895
20	45093399
20	114439558
20	114795863
20	114873479
20	120288725
20	137490633

## Sheet: 21 germination
CHR	POS
1	20263591
1	20442469
1	21012342
1	21181389
1	41319432
2	75582433
3	13170609
3	13295464
3	13300664
3	13485612
3	19621278
3	24603762
3	26447854
3	30824676
4	122896003
4	123292842
5	38311448
5	39088104
8	22430259
8	41775581
8	42377382
8	42419960
8	42589227
9	34100221
10	9441783
10	10535591
10	13094727
10	17273694
10	17427733
10	23981342
10	38286591
10	38529780
10	38539738
10	48600737
10	58157728
10	89631335
11	149275281
11	149277411
11	149278003
13	143489116
13	143710347
13	145041191
13	145194051
14	119445175
15	67342737
15	67411742
15	78650993
15	82176501
15	82701089
15	84447294
15	86619013
15	102003513
17	42555816
18	18315955
18	18660091
18	19241844
18	24111873
19	13263894
19	32476517
20	15370753
20	15370757
20	21938317
20	27844620
20	38720973
20	38792895
20	45093399
20	114439558
20	114795863
20	114873479
20	120288725

## Sheet: dormancy
CHR	POS
1	20263591
1	20442469
1	21012342
1	21181389
2	26649570
2	75582433
3	13300664
3	13485612
3	19621278
3	24603762
3	26447854
3	30824676
3	30881603
4	94825768
4	122896003
4	123292842
5	38311448
5	39088104
6	41460429
7	11754134
7	11773380
7	11782097
7	23512204
7	62517935
8	6369852
8	7381662
8	22430259
8	41775581
8	42377382
8	42419960
8	42589227
9	28175105
9	34100221
10	9441783
10	9537226
10	10033628
10	10095177
10	10535591
10	13094727
10	13314603
10	17427733
10	23981342
10	23985212
10	38286591
10	38529780
10	38539738
10	48600737
10	58157728
10	79339563
10	84132949
10	84520458
10	89394266
10	89631335
10	90489446
10	101915678
10	112421315
11	142747368
11	149275281
11	149277411
11	149278003
13	143489116
13	143710347
13	145041191
13	145194051
14	117047576
15	67229500
15	67347847
15	67411742
15	78650993
15	82176501
15	82701089
15	84447294
15	86619013
15	102003513
16	9975550
16	36874448
16	79119277
16	98612659
17	28038986
17	42555816
17	75205977
18	18198164
18	18315955
18	18660091
18	19241844
18	24111873
19	13263894
19	32476517
19	39918026
19	40102290
19	40271444
19	51954829
20	13387860
20	15370753
20	15370757
20	21938317
20	25665466
20	27273483
20	27844620
20	38720973
20	38792895
20	39560438
20	45093399
20	48988762
20	92854930
20	98908612
20	114439558
20	114795863
20	114873479
20	114947442
20	120288725
20	137490633

## Sheet: 40_SNPs_in_all_four_dormancy_tr
CHR	POS
9	34100221
8	42589227
8	41775581
5	39088104
5	38311448
3	24603762
3	13485612
20	45093399
20	38792895
20	38720973
20	27844620
20	21938317
20	15370757
20	15370753
20	120288725
20	114873479
20	114795863
20	114439558
19	32476517
19	13263894
18	24111873
18	18660091
18	18315955
15	86619013
15	82701089
15	67411742
13	145194051
13	143710347
11	149278003
11	149277411
11	149275281
10	9441783
10	58157728
10	48600737
10	38529780
10	38286591
10	23981342
10	17427733
10	13094727
10	10535591
NOTE: The above SNPs were detected in all seed dormancy–related traits.
